# Supplementary material for: Spatial–Temporal Dynamics of Vegetation Indices in Response to Drought Across Two Traditional Olive Orchard Regions in the Iberian Peninsula
Source: Sensors (Basel). 2025 Mar 18;25(6):1894. doi: 10.3390/s25061894 (PMC11946650; doi:10.3390/s25061894)
Supplement: Supplementary file 1 [file sensors-25-01894-s001.zip]

Archive with 1 entries (1 files):
- sensors-3450396-supplementary.pdf
